# Supplementary material for: Insights into the Interactions of Microalgae and Combined Macrolide Antibiotics: Removal Efficiency, Physiological–Biochemical Responses and Transcriptomic Analysis
Source: Plants (Basel). 2026 Apr 7;15(7):1128. doi: 10.3390/plants15071128 (PMC13074270; doi:10.3390/plants15071128)
Supplement: Supplementary file 1 [file plants-15-01128-s001.zip]

Archive with 1 entries (1 files):
- plants-4207965-supplementary.pdf
